# Supplementary material for: Recreating the Trabecular Outflow Tissue on Implantable, Micropatterned, Ultrathin, Porous Polycaprolactone Scaffolds
Source: Bioengineering (Basel). 2023 Jun 2;10(6):679. doi: 10.3390/bioengineering10060679 (PMC10294786; doi:10.3390/bioengineering10060679)
Supplement: Supplementary file 1 [file bioengineering-10-00679-s001.zip]

Archive with 1 entries (1 files):
- bioengineering-1883970-supplementary.pdf
